# Supplementary material for: Development of a ZRS Reporter System for the Newt (Cynops pyrrhogaster) During Terrestrial Limb Regeneration
Source: Biomedicines. 2024 Nov 1;12(11):2505. doi: 10.3390/biomedicines12112505 (PMC11591917; doi:10.3390/biomedicines12112505)
Supplement: Supplementary file 1 [file biomedicines-12-02505-s001.zip]

Archive with 1 entries (1 files):
- biomedicines-3284061-supplementary.pdf
